# Supplementary material for: Gender Differential Morbidity in Quality of Life and Coping Among People Diagnosed with Depression and Anxiety Disorders
Source: Healthcare (Basel). 2025 Mar 23;13(7):706. doi: 10.3390/healthcare13070706 (PMC11988614; doi:10.3390/healthcare13070706)
Supplement: Supplementary file 1 [file healthcare-13-00706-s001.zip]

Archive with 1 entries (1 files):
- healthcare-3524725-supplementary.pdf
